# Supplementary material for: Wellbeing of Indigenous Peoples in Canada, Aotearoa (New Zealand) and the United States: A Systematic Review
Source: Int J Environ Res Public Health. 2021 May 28;18(11):5832. doi: 10.3390/ijerph18115832 (PMC8198891; doi:10.3390/ijerph18115832)
Supplement: Supplementary file 1 [file ijerph-18-05832-s001.zip]

Archive with 1 entries (1 files):
- ijerph-1203896-supplementary.pdf
